# Supplementary material for: Clinical Features and Vaccination Effects among Children with Post-Acute Sequelae of COVID-19 in Taiwan
Source: Vaccines (Basel). 2024 Aug 12;12(8):910. doi: 10.3390/vaccines12080910 (PMC11359259; doi:10.3390/vaccines12080910)
Supplement: Supplementary file 1 [file vaccines-12-00910-s001.zip]

Archive with 1 entries (1 files):
- vaccines-3052860-supplementary.pdf
